# Supplementary material for: Determination of Microplastics in Omega-3 Oil Supplements
Source: Foods. 2024 May 7;13(10):1434. doi: 10.3390/foods13101434 (PMC11120427; doi:10.3390/foods13101434)
Supplement: Supplementary file 1 [file foods-13-01434-s001.zip]

Archive with 1 entries (1 files):
- foods-2968854-supplementary.pdf
